# Supplementary material for: Impact of Fluoroalkylation on the n-Type Charge Transport of Two Naphthodithiophene Diimide Derivatives
Source: Molecules. 2021 Jul 6;26(14):4119. doi: 10.3390/molecules26144119 (PMC8307299; doi:10.3390/molecules26144119)
Supplement: Supplementary file 1 [file molecules-26-04119-s001.zip]

Archive with 1 entries (1 files):
- molecules-1277234-supplementary.pdf
